# Supplementary material for: Radial Access for Coronary Angiography Carries Fewer Complications Compared with Femoral Access: A Meta-Analysis of Randomized Controlled Trials
Source: J Clin Med. 2021 May 17;10(10):2163. doi: 10.3390/jcm10102163 (PMC8156941; doi:10.3390/jcm10102163)
Supplement: Supplementary file 1 [file jcm-10-02163-s001.zip]

Archive with 1 entries (1 files):
- jcm-1175550-supplementary.pdf
